# Supplementary material for: Extreme Recombination Frequencies Shape Genome Variation and Evolution in the Honeybee, Apis mellifera
Source: PLoS Genet. 2015 Apr 22;11(4):e1005189. doi: 10.1371/journal.pgen.1005189 (PMC4406589; doi:10.1371/journal.pgen.1005189)
Supplement: S1 Table — (XLSX) [file pgen.1005189.s011.xlsx]

## Sheet: Sheet1
A. All mutations
GC	Skewness	p-value	B	Ciinf	Cisup	lambda	CIinflambda	CIsuplambda	eNeutral	eWS	eSW	lnL0	lnL1	lnLmax		GC	Average local GC content (100bp around SNPs)
0.139	-0.000407192	0.998	1.54424	-12.2436	3.23595	6.09352	3.14668	7.97235	1.1e-11	0.113857	0.0164453	-154.021	-152.845	-98.6928		Skewness	Skewness of the folded GC frequency spectrum
0.188	-0.0291844	0.126	1.18514	0.961025	1.42731	8.65404	8.3247	9.00987	0.0232938	0.132266	0.0829229	-608.633	-563.036	-484.415		p-value	p-value of the skewness being different from 0
0.23	-0.0409915	1.54e-08	1.71441	1.62193	1.81059	9.66833	9.5118	9.80839	0.0217976	0.12899	0.0788489	-1521.31	-914.121	-649.833		B	Estimated B = 4Neb
0.277	-0.0499272	<10E-15	2.28515	2.19479	2.36703	9.93136	9.8275	10.0184	0.0167024	0.123665	0.0743658	-3016.41	-1319.7	-683.735		CIinfB	Lower bound of the 95% confidence interval for B obtained through 100 bootstraps
0.325	-0.0554934	<10E-15	2.91482	2.78603	3.05083	9.96732	9.871	10.088	0.0205406	0.125766	0.0634346	-4729.09	-1987.6	-678.618		CIsupB	Upper bound of the 95% confidence interval for B obtained through 100 bootstraps
0.375	-0.0581382	<10E-15	3.7938	3.45032	5.6494	9.85532	9.74756	10.4672	0.0250319	0.139876	0.0532504	-6210.08	-2626.5	-663.449		lambda	Estimated GC->AT mutation bias
0.425	-0.0588227	<10E-15	8.24179	7.92338	8.51152	10.82	10.6105	11.0381	0.0398296	0.208871	0.0386952	-7778.96	-2960.71	-646.473		Ciinflambda	Lower bound of the 95% confidence interval for lambda obtained through 100 bootstraps
0.473	-0.0577764	<10E-15	10.6008	10.0966	11.0272	11.2167	10.9729	11.5022	0.0507065	0.214411	0.0301182	-8183.19	-2764.61	-623.019		Cisuplambda	Upper bound of the 95% confidence interval for lambda obtained through 100 bootstraps
0.521	-0.0567804	9.1e-15	13.0206	12.323	13.6835	10.8724	10.5228	11.2395	0.0573075	0.217471	0.0239283	-6072.41	-2060.02	-573.778		eNeutral	Estimated polarization error rates for the WW+SS spectrum
0.567	-0.0565808	1.61985e-05	15.4968	13.9481	16.8327	9.92381	9.16541	10.5169	0.0611599	0.224902	0.0230555	-2590.93	-1033.73	-473.391		eWS	Estimated polarization error rates for the WS spectrum
0.613	-0.0615159	0.118	14.4744	10.0429	21.0151	5.64131	4.6393	7.09244	0.0559766	0.189365	0.025099	-593.09	-405.614	-278.534		eSW	Estimated polarization error rates for the SW spectrum
0.66	-0.0606798	0.812	5.18997	2.4776	23.5888	2.76676	1.76366	10.0739	1.02e-12	5.86e-13	0.0129876	-76.2289	-71.3145	-41.533		lnL0	log-likelihood of the null model (Without gBGC, B = 0)
																lnL1	log-likelihood of gBGC model
																lnLmax	log-likelihood of the saturated model
B. Transitions
GC	Skewness	p-value	B	CIinfB	CIsupB	lambda	CIinflambda	CIsuplambda	eNeutral	eWS	eSW	lnL0	lnL1	lnLmax
0.139	-0.00260254	0.986	1.7375	-6.11719	3.23817	6.31196	3.7284	8.18612	1.34e-10	0.12414	0.0173103	-149.515	-148.063	-97.2332
0.188	-0.0320694	0.104	1.3249	0.912106	1.65499	9.4633	8.96475	9.87113	0.0207994	0.144854	0.0848457	-615.715	-563.971	-480.365
0.23	-0.0426459	1.12e-08	1.92329	1.79601	2.05163	10.6647	10.4694	10.8185	0.0218688	0.147815	0.0819412	-1617.87	-949.646	-646.231
0.277	-0.0504597	<10E-15	2.55592	2.44132	2.67313	10.951	10.7751	11.0942	0.0168651	0.141587	0.0770474	-3235.15	-1385.21	-680.383
0.325	-0.0551395	<10E-15	3.2774	3.08579	3.49216	10.9022	10.7469	11.0547	0.021275	0.145784	0.0658526	-4986.85	-2051.77	-675.351
0.375	-0.0572397	<10E-15	6.23503	5.82635	6.51756	11.5201	11.3052	11.7075	0.0371506	0.204797	0.0535004	-6513.79	-2541.06	-659.99
0.425	-0.0575872	<10E-15	8.85661	8.48241	9.19597	11.8459	11.6374	12.0462	0.0390757	0.21704	0.0402404	-8103.52	-2815.12	-643.128
0.473	-0.0563348	<10E-15	11.3643	10.9198	11.7937	12.3123	12.0401	12.5799	0.0495155	0.221097	0.0314385	-8435.96	-2578.6	-619.108
0.521	-0.0553404	1.53e-13	13.8013	13.2244	14.535	11.8675	11.4828	12.3231	0.0559736	0.221195	0.0251737	-6176.51	-1918.15	-569.518
0.567	-0.0552118	4.03081e-05	16.7879	15.5119	18.4377	11.0348	10.3795	11.8352	0.0601129	0.226088	0.0240297	-2634.2	-969.146	-468.553
0.613	-0.0610661	0.1333	16.0148	11.5575	20.6737	6.37266	5.27049	7.93317	0.0557071	0.179365	0.0267628	-597.426	-382.104	-268.152
0.66	-0.0604708	0.819	5.32604	1.83688	27.6075	2.7438	1.52822	13.3558	3.61e-12	6.98e-13	0.0147846	-74.654	-69.739	-40.1921
C. Transversion
GC	Skewness	p-value	B	CIinfB	CIsupB	lambda	CIinflambda	CIsuplambda	eNeutral	eWS	eSW	lnL0	lnL1	lnLmax
0.139	0.0266305	0.964	NA	-32.3755	2.08933	NA	0.471523	7.24511	NA	NA	NA	NA	NA	-26.5202
0.188	0.0214099	0.771	-0.536107	-1.41907	0.244739	2.73832	2.31783	3.16115	0.0269722	0.0251622	0.0240504	-374.002	-372.936	-307.818
0.23	0.0153944	0.608298	-0.490042	-0.764103	-0.150351	2.46842	2.3247	2.61725	0.0298339	0.0177115	0.0205622	-557.211	-551.79	-475.096
0.277	0.00537923	0.821573	-0.67249	-0.97776	-0.481445	2.37577	2.23516	2.44398	0.0214976	0.0153355	0.0162861	-585.418	-570.732	-506.487
0.325	-0.0136063	0.558873	-0.277242	-0.51295	-0.0703538	2.61832	2.46948	2.70559	0.0248352	0.0143789	0.00673373	-588.713	-585.961	-499.869
0.375	-0.0300265	0.216293	-0.278939	-0.488188	-0.0462483	2.80227	2.67643	2.96109	0.0261346	0.00386417	0.00740757	-581.506	-578.859	-486.156
0.425	-0.045345	0.0737581	0.220723	-0.0188469	0.431812	3.03315	2.84378	3.22112	0.0206189	0.00517922	0.00195831	-596.995	-595.432	-466.83
0.473	-0.0528616	0.0542546	0.605267	0.375125	0.80405	3.09276	2.90511	3.28429	0.0281199	3.01e-10	0.00156944	-604.716	-590.765	-450.457
0.521	-0.0576817	0.0959204	0.944913	0.712154	1.30526	3.05708	2.84039	3.28988	0.0321708	0.00463382	0.00219009	-567.808	-548.378	-402.26
0.567	-0.0561015	0.349727	1.05729	0.524954	1.65204	2.58188	2.25503	2.88385	0.0303008	0.0433323	0.00414962	-385.561	-379.286	-301.819
0.613	-0.0490306	0.751	0.598853	-1.53437	4.27177	1.74493	1.17979	2.41663	0.021886	0.0740888	6.21e-13	-196.236	-195.864	-137.211
0.66	-0.0615556	0.942	NA	NA	NA	NA	NA	NA	NA	NA	NA	NA	NA	-13.8028
